# Supplementary material for: Cortical Mechanisms of Central Fatigue and Sense of Effort
Source: PLoS One. 2016 Feb 9;11(2):e0149026. doi: 10.1371/journal.pone.0149026 (PMC4747526; doi:10.1371/journal.pone.0149026)
Supplement: S1 Fig — (XLSX) [file pone.0149026.s001.xlsx]

## Sheet: Figure 4
		Fatigue									No Fatigue
Vol Actn			Pre	0.25	0.5	0.75	tlim					Pre	0.25	0.5	0.75	tlim
	Day 1	Suj 1	98.5386	100	77.2961	99.7785	90.5008			Day 1	Suj 1	96.4217	51.8392	86.542	87.853	93.1473
		Subj 2	89.6694	99.6157	97.5763	89.5292	87.0599				Subj 2	82.4715	98.641	100	93.2287	100
		Subj 3	100	100	87.0103	86.8709	89.6247				Subj 3	98.6333	82.9245	100	95.5384	100
		Subj 4	99.0683	100	100	95.0922	78.5385				Subj 4	96.1583	100	100	100	100
		subj 5	97.1455	82.5454	83.787	89.8101	84.7488				subj 5	96.9863	74.1036	62.9663	74.563	62.6335
		subj 6	99.9858	100	100	100	100				subj 6	89.3855	100	100	100	100
		subj 7	98.8683	98.8636	96.1468	65.5276	60.6291				subj 7	95.6857	93.4192	91.3302	93.8264	100
		subj 8	96.6387	99.5434	100	95.6127	88.4615				subj 8	99.5461	97.5652	100	96.8312	92.4341
		subj 9	87.8929	85.4632	83.0411	82.3396	65.7549				subj 9	96.134	100	93.2384	79.439	96.7509
		subj 10	96.8655	91.2957	92.2156	76.105	65.9539				subj 10	94.9537	98.2594	78.3653	92.282	85.0772
		subj 11	97.8846	99.7955	100	89.8396	95.8944				subj 11	96.8174	93.9405	95.5208	100	100
		subj 12	99.0529	85.2641	86.8311	77.5221	70.4352				subj 12	97.6003	95.1649	96.0859	100	85.3885
	Day 2	Suj 1	93.7158	100	54.6938	79.6364	77.9297			Day 2	Suj 1	99.7522	76.1534	90.5778	85.8925	73.1465
		Subj 2	86.1187	78.6618	98.0725	100	100				Subj 2	98.5862	100	65.5292	96.3461	91.8898
		Subj 3	100	100	89.7826	77.8378	89.5217				Subj 3	97.9466	100	100	100	100
		Subj 4	100	96.1827	99.7298	100	93.1677				Subj 4	100	100	100	93.2282	96.9802
		subj 5	96.7805	97.1624	99.6582	92.1053	83.2812				subj 5	96.0847	88.5812	83.4088	92.1646	98.1221
		subj 6	94.0565	100	100	100	51.339				subj 6	99.4096	70.084	100	75.3643	100
		subj 7	91.1414	95.9103	100	100	100				subj 7	98.1132	100	92.8012	85.5914	100
		subj 8	95.6897	89.7893	97.3413	58.633	60.2111				subj 8	92.9795	95.3716	85.0618	76.4523	61.381
		subj 9	93.0493	89.3589	91.4661	91.8129	81.5346				subj 9	96.921	88.3143	81.6275	77.1671	100
		subj 10	97.9615	90.6218	94.9099	78.1792	94.9099				subj 10	97.8499	78.9615	95.0919	89.6208	94.2845
		subj 11	96.8174	100	100	89.8276	84.5187				subj 11	97.3518	86.99	100	90.1107	82.8715
		subj 12	97.8855	84.0015	81.0559	67.3375	55.6737				subj 12	98.775	96.936	86.9468	88.3046	96.5119
		Fatigue									No Fatigue
Tsnorm			Pre	0.25	0.5	0.75	tlim					Pre	0.25	0.5	0.75	tlim
	Day 1	Suj 1	0.0538667	0.000567319	0.00580373	0.000599543	0.00430666			Day 1	Suj 1	0.0675052	0.0601994	0.00222717	0.0669006	0.043907
		Subj 2	0.0774509	0.0152055	0.00627201	0.0284596	0.0348702				Subj 2	0.0797951	0.0591147	0.0677563	0.0532881	0.00874636
		Subj 3	0.0325989	0.0281621	0.0257305	0.027726	0.0148396				Subj 3	0.0647668	0.0120906	0.0371123	0.0256134	0.0564414
		Subj 4	0.0331975	0.0506618	0.0162207	0.0142848	0.000494278				Subj 4	0.0628777	0.117511	0.165174	0.0952688	0.0606024
		subj 5	0.0503202	0.00920644	0.0101523	0.0693793	0.000646074				subj 5	0.0882653	0.136203	0.0166813	0.101547	0.0817007
		subj 6	0.0564516	0.0225906	0.00756716	0.0387982	0.00464607				subj 6	0.0553806	0.0607333	0.0271182	0.00677768	0.0246471
		subj 7	0.0713693	0.00972673	0.154658	0.159572	0.0103241				subj 7	0.0483487	0.114058	0.00222762	0.0298698	0.0294823
		subj 8	0.0500445	0.114679	0.147732	0.166604	0.00281599				subj 8	0.0591584	0.0488521	0.124574	0.186205	0.00868821
		subj 9	0.0275804	0.143022	0.00650721	0.179069	0.0166353				subj 9	0.0290747	0.0661814	0.0726873	0.0562422	0.0588468
		subj 10	0.114229	0.0604804	0.0565627	0.0692277	0.00677131				subj 10	0.0714133	0.017739	0.0244166	0.0316721	0.0319254
		subj 11	0.0964339	0.0543672	0.0681354	0.125825	0.0105542				subj 11	0.0649951	0.0433169	0.0694727	0.084457	0.00482766
		subj 12	0.0507082	0.0163621	0.0151092	0.0162716	0.0521498				subj 12	0.0430476	0.104286	0.0387091	0.0795023	0.00222097
	Day 2	Suj 1	0.0429535	0.000573196	0.00137992	0.000666785	0.00824557			Day 2	Suj 1	0.0258467	0.207232	0.0954799	0.0850084	0.00741976
		Subj 2	0.0293462	0.0747956	0.00560981	0.0354212	0.0405344				Subj 2	0.080773	0.0417748	0.0221367	0.0911837	0.0298871
		Subj 3	0.0248441	0.0108055	0.00046505	0.0321779	0.00389765				Subj 3	0.0771318	0.0564762	0.00253883	0.0202817	0.020474
		Subj 4	0.0669516	0.122056	0.0408679	0.0539194	0.007558				Subj 4	0.0734484	0.217027	0.0126802	0.0687241	0.0534397
		subj 5	0.0546032	0.00259427	0.0289506	0.0101762	0.00366326				subj 5	0.0234917	0.198322	0.0895469	0.0921619	0.110133
		subj 6	0.144197	0.325458	0.269558	0.462706	0.0405344				subj 6	0.0319011	0.0544357	0.0685665	0.0592468	0.0120107
		subj 7	0.0288889	0.0177106	0.0383699	0.00433633	0.0343208				subj 7	0.0533808	0.00756132	0.0161505	0.0211355	0.0367133
		subj 8	0.0429009	0.00801765	0.0755974	0.0340882	0.0405344				subj 8	0.0470967	0.102983	0.0537221	0.0392498	0.0529433
		subj 9	0.064679	0.142319	0.0480784	0.0178118	0.010727				subj 9	0.0371094	0.034188	0.0328597	0.0685393	0.0131305
		subj 10	0.0795791	0.0108127	0.0712253	0.0108681	0.0077279				subj 10	0.069097	0.0608696	0.0414662	0.0302747	0.0255102
		subj 11	0.110308	0.0678771	0.0100307	0.0116409	0.0176584				subj 11	0.0384553	0.00722402	0.00349928	0.0200361	0.0649195
		subj 12	0.079322	0.00112491	0.038616	0.00498707	0.0122496				subj 12	0.0484365	0.00699334	0.00306857	0.0020882	0.0728676
		Fatigue									No Fatigue
CCS			pre	0.25	0.5	0.75	tlim					pre	0.25	0.5	0.75	tlim
	Day 1	Suj 1	1.04	0.289612	1.00433	0.0860596	0.329787			Day 1	Suj 1	0.685	3.44849	0.298309	0.0656128	1.26724
		Subj 2	2.45544	1.14288	1.24741	0.452423	1.04446				Subj 2	1.02905	3.43933	0.547028	0.22049	0.270844
		Subj 3	0.4905	0.147858	0.14389	0.2211	0.776286				Subj 3	1.58	1.01852	1.08414	1.21155	1.99432
		Subj 4	0.891418	0.613403	0.566101	0.802612	0.468445				Subj 4	0.223378	0.961304	1.0582	1.00098	0.631571
		subj 5	0.575	1.16119	0.297546	1.96381	1.34984				subj 5	1.035	0.550842	0.684357	0.0244141	0.790405
		subj 6	0.65	1.59378	0.131226	2.09961	0.239563				subj 6	0.56	0.978088	1.57928	0.567627	0.242615
		subj 7	0.795	0.595093	0.441302	2.0668	2.11868				subj 7	1.185	2.86713	3.67737	2.37808	1.60751
		subj 8	1.13625	0.0190735	0.993347	1.11847	0.227356				subj 8	1.21391	0.987244	0.0892639	0.804138	0.457764
		subj 9	0.915	0.761414	0.138092	0.537872	1.77689				subj 9	0.415	0.800323	1.66779	0.300598	0.907785
		subj 10	0.112839	0.2388	1.21307	0.378418	0.431061				subj 10	1.15135	0.206757	0.0747681	0.193787	0.907785
		subj 11	1.09005	4.09241	3.36685	3.22876	1.34984				subj 11	2.04451	1.04446	1.95007	6.44989	2.69928
		subj 12	0.89	2.78625	0.162506	0.379181	0.585065				subj 12	2.98	2.62756	0.323486	0.258636	0.0643921
	Day 2	Suj 1	0.914	0.0720215	0.150146	0.00808716	0.426187			Day 2	Suj 1	1.325	0.209045	0.635529	0.063324	0.131989
		Subj 2	0.762685	0.387573	0.254059	0.0900269	0.80875				Subj 2	0.387802	0.213623	0.78125	0.273132	0.614166
		Subj 3	0.62	0.212708	0.0636291	0.580292	1.81296				Subj 3	0.74	0.379181	0.134277	1.71661	3.15857
		Subj 4	0.76416	0.653076	0.395966	0.297546	0.547791				Subj 4	0.919113	0.193834	0.0545979	0.20051	2.12784
		subj 5	1.25	0.070343	0.015564	0.158844	0.0852966				subj 5	0.655	2.20566	0.863647	0.710297	2.00195
		subj 6	1.095	0.637054	1.20468	0.684357	1.0231				subj 6	1.625	1.39008	3.33023	4.64859	1.72119
		subj 7	0.445	0.508118	1.82953	2.30713	0.543976				subj 7	1.365	1.10779	0.10376	0.527191	2.33612
		subj 8	0.825924	2.54974	1.44653	1.42593	1.31989				subj 8	1.455	0.0358582	0.0442505	2.24075	0.20752
		subj 9	1.015	0.944519	0.662231	0.967407	1.92184				subj 9	1.1	0.680542	0.424957	0.17395	1.6449
		subj 10	1.0305	0.299835	0.363159	0.952911	0.643158				subj 10	1.41396	0.177765	0.714874	3.05786	0.0679016
		subj 11	0.979232	2.77405	1.2825	1.3443	0.376892				subj 11	0.890808	0.926208	1.45416	2.17209	3.08762
		subj 12	0.984	0.0396729	0.0802612	0.0177002	0.19516				subj 12	0.73	0.510712	0.198212	0.205688	0.358582
		Fatigue									No Fatigue
ICF			pre	0.25	0.5	0.75	tlim					pre	0.25	0.5	0.75	tlim
	Day 1	Suj 1	0.288614	2.35211	0.244813	0.802198	1.80851			Day 1	Suj 1	0.993789	0.730489	1.46033	0.306459	1.16074
		Subj 2	1.88	2.31868	0.797972	3.87623	3.15397				Subj 2	2.41211	3.17816	2.0167	2.99463	4.34487
		Subj 3	1.37672	0.41823	0.416373	0.185271	1.70257				Subj 3	1.376	0.906103	0.767752	1.43584	0.0487805
		Subj 4	1.00976	0.425241	0.852564	0.502232	3.61878				Subj 4	0.919623	2.05638	1.15359	0.897101	1.06159
		subj 5	1.81364	1.75257	2.20504	0.943808	4.72159				subj 5	1.04046	0.0933228	4.71789	0.710084	1.56708
		subj 6	1.05714	1.75372	3.54	0.671795	2.4717				subj 6	1.27962	1.37827	1.19162	5.19797	0.151709
		subj 7	0.600775	0.287253	0.318972	0.785349	9.36961				subj 7	0.729508	0.116743	1.15385	5.43605	1.67964
		subj 8	1.76809	1.18473	1.82953	0.548314	2.72647				subj 8	1.08975	1.35648	0.448664	0.553853	0.65285
		subj 9	0.472393	0.171211	0.77027	0.34477	0.545317				subj 9	0.776471	0.760861	0.149496	0.589777	0.759085
		subj 10	2.24848	4.84994	2.5956	2.92105	2.9372				subj 10	1.90329	10.1505	0.54186	1.72059	10.9845
		subj 11	1.90789	1.32864	1.70021	1.14472	0.586721				subj 11	1.59351	1.7454	2.30517	1.77324	2.08527
		subj 12	1.67039	1.20137	1.51	0.25	0.117783				subj 12	1.03097	0.932127	0.884294	1.45745	1.29157
	Day 2	Suj 1	0.47616	0.868421	3.23837	0.813333	1.28498			Day 2	Suj 1	1.17241	0.195038	1.40498	0.701805	3.23016
		Subj 2	1.05242	1.6572	0.759259	0.110791	2.06297				Subj 2	1.3417	3.14349	6.81766	1.84748	2.40721
		Subj 3	2.63514	0.585603	3.08448	1.02627	1.08889				Subj 3	1.50754	3.22186	10.3971	5.34129	1.67403
		Subj 4	0.96118	1.97942	1.47815	0.15443	2.73148				Subj 4	1.07575	0.182432	0.265758	0.939952	0.158182
		subj 5	1.33721	0.502024	0.4122	1.71911	1.32492				subj 5	1.57533	0.799563	2.06976	1.11385	0.402697
		subj 6	1.89431	1.57055	1.66015	2.38288	2.28061				subj 6	2.01742	0.212406	0.798457	0.785471	0.737752
		subj 7	0.74401	1.00626	0.955338	1.34091	0.102371				subj 7	0.833333	0.286089	0.264038		0.381663
		subj 8	2.11869	2.60317	0.885731	0.603667	1.16675				subj 8	1.42137	1.1034	0.23654	0.980838	1.23509
		subj 9	0.487805	2.90228	1.11413	0.189163	0.177489				subj 9	0.669856	0.667683	0.527437	0.432276	1.24767
		subj 10	0.601512	0.410256	0.0832864	1.63306	5.2037				subj 10	1.23187	3.50863	1.51605	1.65636	4.33103
		subj 11	1.59351	0.385068	1.56977	1.0495	2.06297				subj 11	1.40861	1.9196	3.29897	0.996324	2.81118
		subj 12	1.36325	1	0.471003	0.12743	0.362083				subj 12	1.63416	0.319117	1.09381	0.852632	0.765294
		Fatigue									No Fatigue
SICI			prep	0.25	0.5	0.75	tlim					prep	0.25	0.5	0.75	tlim
	Day 1	Suj 1	0.678218	3.88732	2.38589	0.975	1.57801			Day 1	Suj 1	0.4846	0.20438	1.79854	3.41962	0.524845
		Subj 2	0.271337	0.553114	0.745614	0.844794	1.54921				Subj 2	0.33362	0.0964501	0.0610248	1.38373	0.122403
		Subj 3	0.863579	0.035594	0.0912559	0.111111	0.283429				Subj 3	0.432	2.84977	2.75296	0.603982	1.21014
		Subj 4	0.623924	0.336013	0.615385	0.459821	2.81492				Subj 4	0.127009	0.184052	0.577922	0.990821	0.14535
		subj 5	0.586364	0.737255	0.374101	0.194217	1.17045				subj 5	0.378613	0.0394322	0.16	0.567577	0.183612
		subj 6	0.820408	0.467769	0.735	0.112821	1.90566				subj 6	0.791469	0.06043	0.199239	1.63959	1.00752
		subj 7	0.209302	1.55714	0.0973718	0.178154	1.51129				subj 7	0.185792	0.106193	0.458333	2.39244	0.191919
		subj 8	0.497272	1.0824	0.688503	0.01222	1.65553				subj 8	0.334555	1.24979	0.149662	0.212525	1.94632
		subj 9	0.343558	0.256147	0.315315	0.0923255	0.229104				subj 9	0.764706	0.502935	0.553314	0.812582	0.939227
		subj 10	0.29328	0.615783	0.389271	0.560641	0.392512				subj 10	0.253307	2.6489	0.25814	0.547794	0.194768
		subj 11	0.567441	0.389671	0.32334	0.112602	0.248984				subj 11	0.701822	0.479584	0.197813	0.281367	2.20964
		subj 12	0.648045	0.389671	0.32	0.170673	0.139338				subj 12	0.207965	0.175021	1.94683	0.267435	0.935115
	Day 2	Suj 1	0.742201	0.637931	0.633721	0.973333	0.136072			Day 2	Suj 1	1.2069	0.644189	1.26812	1.24801	2.60329
		Subj 2	0.212739	0.0603265	0.731481	0.119424	1.06443				Subj 2	0.0557298	1.15828	0.299145	0.452036	2.39386
		Subj 3	1.12838	1.17834	2.18462	0.338852	1.98889				Subj 3	1.07538	0.549772	3.22059	1.53699	1.60221
		Subj 4	0.321304	0.979082	0.170651	0.0803797	1.03704				Subj 4	0.735871	0.0224153	0.160136	0.09826	0.145021
		subj 5	0.436047	0.311741	0.686506	0.173178	1.06443				subj 5	0.212336	0.216726	0.473731	0.0271878	0.0263327
		subj 6	0.560976	0.178937	0.303759	0.309558	0.165202				subj 6	0.878084	1.08835	0.159113	1.04654	0.458213
		subj 7	0.18285	0.327766	1.60566	0.927326	0.127155				subj 7	0.22	0.23622	0.0776583	0.0786948	0.848614
		subj 8	0.572255	0.624339	0.185901	2.2976	0.0305458				subj 8	0.259373	0.0349149	0.107679	0.138922	0.996057
		subj 9	0.463415	0.306295	1.31759	0.229289	0.694805				subj 9	0.698565	0.161585	1.10156	0.63274	3.46741
		subj 10	0.142714	0.322344	0.106922	0.387097	0.925926				subj 10	0.612839	0.436421	1.6	0.728522	0.349425
		subj 11	0.701822	0.360964	0.736434	1.06601	0.551422				subj 11	0.365038	1.28643	1.07288	5.47426	0.654368
		subj 12	0.457265	1	0.122257	2.02376	0.139951				subj 12	0.672495	0.107388	0.116814	0.971053	1.26588
		Fatigue									No Fatigue
IHI			prep	0.25	0.5	0.75	tlim					prep	0.25	0.5	0.75	tlim
	Day 1	Suj 1	0.311881	1.08451	0.666667	0.568681	0.453901					1.70807	0.678271	1.37313	0.430306	0.654023
		Subj 2	0.205424	0.468864	1.23684	0.141454	2.18095					0.285468	0.878098	0.593552	0.288565	2.46624
		Subj 3	0.657071	0.037037	0.0484155	0.0341085	0.874286					0.4	0.305164	0.54142	3.18584	0.237127
		Subj 4	0.71595	0.180868	2.5641	0.575893	0.549724					0.475751	0.756746	0.154715	0.902899	0.727483
		subj 5	0.131818	0.541176	0.334532	0.0905619	0.184659					0.0549133	0.0233964	0.208421	0.0273109	0.0329238
		subj 6	0.763265	0.585124	0.86	0.17641	0.867925					0.791469	0.242882	1.50381	11.9594	0.587607
		subj 7	0.0503876	3.29286	0.012351	0.0447683	1.05792					0.117486	0.0504587	2.47436	0.0775194	0.104239
		subj 8	0.49788	0.490713	0.381409	0.147318	0.995907					0.273253	0.860288	0.725137	0.739507	5.70466
		subj 9	0.650307	0.407465	1.98649	0.459307	0.815206					1.58824	0.886888	0.337536	1.13936	0.30821
		subj 10	0.92982	0.821475	0.933975	0.853547	0.413043					1.01512	1.32602	0.565116	0.525735	1.41615
		subj 11	0.0910455	0.170892	0.175589	0.0833333	0.0514905					0.271256	0.115292	0.083499	0.0608587	1.2093
		subj 12	0.357542	0.459954	1.14	0.384615	0.0615858					0.343363	0.125313	0.131222	0.151565	0.163855
	Day 2	Suj 1	0.679247	0.404762	0.482558	0.973333	0.219512					0.732759	0.592928	2.25132	0.819856	1.41084
		Subj 2	0.176781	0.0638751	0.814815	0.156835	0.676271					0.916112	1.65533	0.632479	1.3499	1.07477
		Subj 3	0.866795	0.0505837	0.13556	0.930022	0.127778					0.383417	0.106051	1.36765	0.99284	0.964088
		Subj 4	0.637102	0.0941296	1.06678	0.374051	1.45833					0.589925	0.219112	7.31857	0.35824	0.567668
		subj 5	0.0465116	0.336032	0.0417745	0.209081	0.375394					0.111223	0.199245	0.788079	0.0212404	0.0154143
		subj 6	0.760163	0.247444	0.461654	1.25963	1.29233					0.907112	0.105263	0.174542	1.96027	0.51585
		subj 7	0.208071	0.949896	0.0882353	0.88	0.0862069					0.0333333	0.304462	0.255675	0.340691	0.238806
		subj 8	1.32992	2.39683	1.23252	0.992948	0.886079					0.452486	0.080573	0.0838482	1.17485	1.45983
		subj 9	0.829268	0.508456	0.884939	0.355944	0.880952					0.803828	3.56098	0.563473	0.266641	1.15829
		subj 10	0.279043	0.564103	0.202589	1.625	1.49383					0.440275	0.959184	0.755556	1.24399	0.572414
		subj 11	0.271256	0.113463	1.03876	0.646865	0.50547					0.156866	0.407035	1.45361	0.288603	0.223549
		subj 12	0.529915	1	0.0266458	0.827214	0.1131					0.316073	0.975628	0.146903	3.13947	0.432941
