# Supplementary material for: Cortical Mechanisms of Central Fatigue and Sense of Effort
Source: PLoS One. 2016 Feb 9;11(2):e0149026. doi: 10.1371/journal.pone.0149026 (PMC4747526; doi:10.1371/journal.pone.0149026)
Supplement: S2 Fig — (XLSX) [file pone.0149026.s002.xlsx]

## Sheet: Figure5
Figure 5 A: % Decline MVC
Fatigue no stim					fatigue stim
	pre	tlim	post	recovery		pre	tlim	post	recovery
sub 1	100	58.9008	80.7105	86.5002		100	76.0579	92.2082	96.4365
sub 2	100	56.9018	79.4552	116.607		100	56.2103	77.1091	82.9643
sub 3	100	64.3652	71.1757	94.3241		100	63.7184	78.1547	79.6218
sub 4	100	61.739	74.4042	85.0295		100	60.1005	73.2512	85.0587
sub 5	100	64.1514	92.432	100.183		100	51.5281	81.9192	96.9176
sub 6	100	49.6339	56.582	69.4167		100	59.648	69.5447	87.1319
sub 7	100	56.9714	87.4	112.191		100	55.0436	91.3014	107.966
sub 8	100	55.9863	60.579	75.103		100	62.0062	88.0447	85.8217
sub 9	100	59.2921	66.2581	80.4407		100	64.0398	82.3797	89.6705
sub 10	100	58.6952	76.6036	81.2749		100	59.7904	63.345	69.2402
sub 11	100	53.2199	47.521	71.0392		100	61.519	76.1213	83.8924
sub 12	100	60.0593	79.084	107.602		100	56.5006	95.5013	98.963
Figure 5B: Voluntary Activation
Fatigue no stim					fatigue stim
	pre	tlim	post	recovery		pre	tlim	post	recovery
sub 1	98.5386	90.5008	97.1781	98.7788		93.7158	51.1729	74.7525	88.5845
sub 2	89.6694	87.0599	92.9312	99.0772		86.1187	100	91.6752	93.6877
sub 3	100	60.6465	77.7373	100		100	89.5217	100	100
sub 4	99.0683	78.5385	76.7838	92.6582		100	99.2762	97.4943	97.6842
sub 5	97.1455	84.7488	81.1393	88.7162		96.7805	83.2812	87.7778	99.0762
sub 6	99.9858	100	95.0758	100		94.0565	51.339	81.4159	78.3722
sub 7	98.8683	60.6291	88.3853	95.7473		91.1414	100	100	100
sub 8	96.6387	88.4615	85.9375	92.0474		95.6897	60.2111	74.0933	97.6228
sub 9	87.8929	68.4446	78.7297	85.9259		93.0493	81.5346	95.2077	100
sub 10	96.8655	65.9539	77.8966	89.0485		97.9615	94.9099	70.5	71.4885
sub 11	97.8846	95.8944	89.6194	100		96.8174	84.5187	64.881	92.0382
sub 12	99.0529	70.4352	80.523	97.6967		97.8855	55.6737	75.9073	97.9657
Figure 5C
Fatigue no stim					fatigue stim
	TS Norm						TS Norm
	pre	Tlim	post	recovery			pre	Tlim	post	recovery
sub 1	0.0538667	0.00430666	0.0219617	0.0576923			0.0429535	0.00824557	0.0153348	0.0568269
sub 2	0.0774509	0.0348702	0.044941	0.0520929			0.0293462	0.0405344	0.0247395	0.134132
sub 3	0.0325989	0.0148396	0.0249869	0.00747423			0.0248441	0.00389765	0.0438725	0.0465174
sub 4	0.0331975	0.000494278	0.0114062	0.0190632			0.0669516	0.007558	0.0831808	0.046728
sub 5	0.0503202	0.000646074	0.0391626	0.108553			0.0546032	0.00366326	0.0624113	0.0562044
sub 6	0.0564516	0.00464607	0.0115288	0.0386534			0.0640478	0.0405344	0.0607543	0.109128
sub 7	0.0713693	0.0103241	0.0877217	0.0513298			0.0288889	0.0343208	0.071134	0.0425101
sub 8	0.0500445	0.00281599	0.111388	0.100611			0.0429009	0.0405344	0.0515884	0.0600147
sub 9	0.0275804	0.0166353	0.0203036	0.0404301			0.064679	0.010727	0.0464342	0.053068
sub 10	0.0595209	0.00677131	0.133303	0.114445			0.0795791	0.0077279	0.0211811	0.019614
sub 11	0.0964339	0.0105542	0.0661535	0.0869239			0.110308	0.0176584	0.0841175	0.066939
sub 12	0.0507082	0.0521498	0.0494565	0.0703927			0.079322	0.0122496	0.0403279	0.133692
