# Supplementary material for: Cortical Mechanisms of Central Fatigue and Sense of Effort
Source: PLoS One. 2016 Feb 9;11(2):e0149026. doi: 10.1371/journal.pone.0149026 (PMC4747526; doi:10.1371/journal.pone.0149026)
Supplement: S3 Table — (XLSX) [file pone.0149026.s006.xlsx]

## Sheet: Table 3
Maximal Contractions
MVC (mV)													peak tension (N)
	fatigue stim													fatigue stim
	pre			tlim			post			rec				pre			tlim			post			rec
sub 1	1.91833	50.4579		1.45905	38.2544		1.76886	46.4863		1.84998	48.6415			0.148621	3.43576		0.0546265	0.938294		0.0613403	1.11668		0.0668335	1.26264
sub 2	2.2464	59.1747		1.26271	33.0375		1.73218	45.5116		1.86371	49.0064			0.189667	4.52638		0.20874	5.03317		0.147552	3.40738		0.132751	3.01411
sub 3	1.33133	34.8609		0.848301	22.0266		1.0405	27.1333		1.06003	27.6523			0.0592041	1.05992		0.0483704	0.772066		0.0384521	0.508535		0.0402832	0.557187
sub 4	1.57272	41.2748		0.945214	24.6016		1.15204	30.097		1.33774	35.0312			0.114441	2.52759		0.0917053	1.9235		0.071106	1.37616		0.0624084	1.14506
sub 5	1.40091	36.7097		0.721862	18.667		1.14761	29.9795		1.35773	35.5623			0.136261	3.10736		0.070343	1.35589		0.0518799	0.865316		0.0552368	0.954511
sub 6	1.23001	32.1688		0.733677	18.981		0.855408	22.2154		1.07173	27.9632			0.102692	2.21541		0.00965379	-0.256651		0.0245666	0.139591		0.0267029	0.196351
sub 7	1.56296	41.0154		0.860308	22.3456		1.427	37.4029		1.68747	44.3237			0.0941467	1.98837		0.0779724	1.55861		0.0836182	1.70862		0.0924683	1.94377
sub 8	1.3797	36.1461		0.855499	22.2178		1.21475	31.7634		1.18408	30.9484			0.123596	2.77085		0.100488	2.15686		0.091095	1.90728		0.0959778	2.03702
sub 9	1.84799	48.5888		1.18345	30.9317		1.52237	39.9369		1.6571	43.5169			0.117188	2.60057		0.109711	2.40191		0.0921631	1.93566		0.0994873	2.13027
sub 10	1.74713	45.9089		1.04462	27.2428		1.10672	28.8929		1.20972	31.6296			0.135498	3.08709		0.085907	1.76943		0.06073	1.10047		0.075531	1.49374
sub 11	1.56494	41.0681		0.962736	25.0672		1.19125	31.139		1.31287	34.3703			0.10498	2.27622		0.0706444	1.3639		0.0566101	0.991		0.0575256	1.01533
sub 12	1.95709	51.4877		1.10577	28.8676		1.86905	49.1483		1.9368	50.9485			0.149078	3.44792		0.15976	3.73173		0.151367	3.50874		0.144348	3.32224
	fatigue no stim													fatigue no stim
	pre			tlim			post			rec				pre			tlim			post			rec
sub 1	2.16904	57.1192		1.27758	33.4328		1.75064	46.0022		1.87622	49.3389			0.149898	3.46969		0.0971985	2.06945		0.101596	2.18629		0.115356	2.55189
sub 2	1.74759	45.9211		0.994409	25.9088		1.38855	36.3813		2.03781	53.6324			0.177002	4.18987		0.134888	3.07087		0.161896	3.78849		0.181885	4.31961
sub 3	1.31866	34.5244		0.848761	22.0388		0.938568	24.425		1.24382	32.5357			0.0578308	1.02343		0.0465393	0.723414		0.0510661	0.843693		0.0476074	0.751795
sub 4	1.52786	40.0829		0.943286	24.5504		1.13679	29.692		1.29913	34.0054			0.125732	2.82761		0.09552	2.02485		0.0527954	0.889642		0.0514221	0.853153
sub 5	1.24467	32.5582		0.798471	20.7026		1.15047	30.0554		1.24695	32.6188			0.100352	2.15324		0.0952148	2.01675		0.0710042	1.37346		0.0614929	1.12074
sub 6	1.42308	37.2987		0.706329	18.2543		0.805206	20.8815		0.987854	25.7346			0.102793	2.21811		0.0411987	0.581513		0.0389099	0.520698		0.0343323	0.399068
sub 7	1.716	45.0818		0.977631	25.4629		1.49979	39.3369		1.9252	50.6403			0.111949	2.46137		0.140686	3.22494		0.107727	2.3492		0.120138	2.67895
sub 8	1.55487	40.8005		0.870514	22.6168		0.941925	24.5142		1.16776	30.5146			0.136261	3.10736		0.093689	1.9762		0.0643921	1.19777		0.0895043	1.86501
sub 9	1.89026	49.7119		1.12077	29.2663		1.25245	32.765		1.52054	39.8882			0.11261	2.47894		0.085144	1.74916		0.083218	1.69798		0.0854492	1.75727
sub 10	1.53198	40.1923		0.8992	23.379		1.17355	30.6687		1.24512	32.5702			0.141114	3.23631		0.0927728	1.95186		0.0856018	1.76132		0.0867716	1.79241
sub 11	1.66809	43.8088		0.887756	23.0749		0.792694	20.5491		1.185	30.9728			0.0788879	1.58293		0.0150711	-0.112711		0.0440979	0.658545		0.0443014	0.663951
sub 12	1.64581	43.2169		0.988464	25.7508		1.30157	34.0703		1.77094	46.5414			0.188141	4.48583		0.181695	4.31457		0.173874	4.10675		0.155792	3.62632
	no fatigue stim													no fatigue stim
	pre			tlim			post			rec				pre			tlim			post			rec
sub 1	1.89438	49.8214		1.6785	44.0854		2.00043	52.6391		1.87759	49.3754			0.123138	2.75869		0.0982666	2.09783		0.0947571	2.00458		0.0958252	2.03296
sub 2	1.97495	51.962		1.85681	48.8232		1.86615	49.0713		1.67526	43.9993			0.158844	3.7074		0.158844	3.7074		0.134888	3.07087		0.14389	3.31008
sub 3	1.42532	37.3583		1.31315	34.3779		1.29929	34.0095		1.37573	36.0407			0.0656128	1.23021		0.0726318	1.4167		0.0683594	1.30318		0.0572205	1.00722
sub 4	1.614	42.3716		1.32177	34.6068		1.4	36.6855		1.47	38.5454			0.0904846	1.89106		0.0741577	1.45725		0.0559998	0.974783		0.0608826	1.10452
sub 5	1.17996	30.839		1.10373	28.8136		1.34399	35.1974		1.28952	33.75			0.124054	2.78301		0.124207	2.78707		0.12146	2.71409		0.098114	2.09378
sub 6	1.09373	28.5479		1.01389	26.4265		0.885468	23.0141		1.09406	28.5564			0.078125	1.56266		0.0706482	1.364		0.0588989	1.05182		0.0590515	1.05587
sub 7	1.36414	35.7326		1.25978	32.9598		1.16945	30.5595		1.30859	34.2568			0.0915527	1.91944		0.100403	2.15459		0.101013	2.17081		0.0897217	1.87079
sub 8	1.30569	34.1798		0.989538	25.7793		1.05533	27.5274		1.03622	27.0198			0.0741577	1.45725		0.0753784	1.48968		0.0796509	1.6032		0.0608826	1.10452
sub 9	1.89941	49.9552		1.5791	41.4443		1.89422	49.8171		1.90676	50.1503			0.100861	2.16676		0.111389	2.4465		0.104218	2.25595		0.108337	2.36542
sub 10	1.51638	39.7779		1.39757	36.621		1.49239	39.1402		1.50879	39.5761			0.119019	2.64922		0.106354	2.31271		0.0857544	1.76538		0.0856018	1.76132
sub 11	1.7868	46.9631		1.2717	33.2766		1.41052	36.9651		1.39984	36.6813			0.131836	2.98979		0.0723949	1.41041		0.0683594	1.30318		0.071106	1.37616
sub 12	2.23053	58.753		2.07553	54.6346		2.06314	54.3054		2.06879	54.4555			0.21225	5.12642		0.195572	4.68329		0.175018	4.13716		0.176544	4.1777
	no fatigue no stim													no fatigue no stim
	pre			tlim			post			rec				pre			tlim			post			rec
sub 1	1.9162	50.4011		1.5408	40.4267		1.85226	48.7024		1.98105	52.1242			0.15686	3.6547		0.118408	2.633		0.102692	2.21541		0.125885	2.83167
sub 2	2.06665	54.3987		1.9512	51.3312		2.27219	59.8599		2.22794	58.6841			0.198975	4.77369		0.174866	4.13311		0.183411	4.36015		0.184937	4.40069
sub 3	1.29242	33.827		1.19913	31.3483		1.2262	32.0674		1.24893	32.6715			0.058136	1.03154		0.0590515	1.05587		0.0590515	1.05587		0.0645447	1.20183
sub 4	1.11755	29.1808		1.1114	29.0173		1.23871	32.3999		1.33179	34.873			0.12146	2.71409		0.112	2.46272		0.0993347	2.12621		0.110779	2.43029
sub 5	1.30676	34.2081		1.17363	30.6709		1.29059	33.7784		1.22803	32.1161			0.106354	2.31271		0.0946045	2.00053		0.0874329	1.80997		0.0810242	1.63969
sub 6	1.10504	28.8483		0.909881	23.6628		1.05743	27.5834						0.0630188	1.16128		0.0349426	0.415285		0.038147	0.500426		0.100791	2.16491
sub 7	1.69937	44.6399		1.50046	39.3549		1.69876	44.6237		1.65787	43.5371			0.107422	2.34109		0.0715637	1.38832		0.080719	1.63158		0.0730896	1.42887
sub 8	1.15463	30.166		1.04248	27.186		1.04385	27.2225		1.17371	30.6728			0.100555	2.15865		0.0941467	1.98837		0.0918579	1.92755		0.0602722	1.0883
sub 9	1.8454	48.5199		1.63422	42.9088		1.78909	47.0239		1.84982	48.6375			0.10788	2.35326		0.130157	2.94519		0.119476	2.66138		0.11261	2.47894
sub 10	1.79306	47.1293		1.28692	33.6809		1.17379	30.675		1.13266	29.5821			0.196991	4.72098		0.104218	2.25595		0.0958252	2.03296		0.0830078	1.6924
sub 11	1.56494	41.0681		1.30379	34.1291		1.53076	40.1599		1.32324	34.646			0.120392	2.68571		0.0682068	1.29913		0.0563049	0.982892		0.062561	1.14912
sub 12	2.26106	59.5641		1.87039	49.1838		2.39169	63.0352		2.1611	56.9083			0.18631	4.43718		0.175934	4.16149		0.169525	3.99121		0.149994	3.47225
RMS Max
No Stim												Stim
	fatigue						control						fatigue						control
	RMS Max	% Decline											RMS Max	% decline
	pre	Tlim	post	recovery			pre	Tlim	post	recovery			pre	Tlim	post	recovery			pre	Tlim	post	recovery
sub 1	0	-1.47783	15.7635	-22.5616			0	28.4914	10.2446	-11.2232			0	53.6792	40.3586	15.6006			0	9.32844	11.7174	-6.03558
sub 2	0	65.9498	43.6617	0.877251			0	21.9709	31.1743	14.2945			0	29.051	7.45811	-10.9088			0	7.94463	3.05391	-3.35151
sub 3	0	48.3212	22.6277	5.10949			0	-0.808686	-84.3103	-14.4828			0	32.2782	4.14951	4.61419			0	3.73116	-11.9713	-10.3066
sub 4	0	29.5919	10.6969	-24.3505			0	52.4864	44.4022	34.2987			0	35.8775	26.1066	1.4907			0	1.43631	0.198186	-29.944
sub 5	0	21.5366	11.8644	-8.05085			0	26.4928	6.98636	-15.1302			0	23.107	6.74803	-6.27212			0	24.618	9.27086	12.8372
sub 6	0	25.9691	70.3478	14.3478			0	15.0688	6.51163				0	25.5499	24.0008	13.2176			0	11.2117	7.46326	-21.8122
sub 7	0	35.7769	24.1216	4.5045			0	16.9468	5.12658	24.2616			0	52.7313	36.3753	-10.7662			0	1.05917	3.50114	-17.2943
sub 8	0	38.4552	37.033	24.4079			0	31.1913	21.7673	21.7953			0	25.1525	39.9949	27.2469			0	22.5402	0.575642	4.7122
sub 9	0	45.6531	42.2392	25.6997			0	30.4077	18.3384	11.966			0	39.5749	32.3377	3.57774			0	39.0153	25.0136	8.79863
sub 10	0	53.8694	51.5526	57.5736			0	60.4332	61.3636	59.1377			0	33.0843	53.6671	43.8336			0	30.482	26.4453	30.4995
sub 11	0	24.154	20.326	18.7373			0	20.0243	14.2762	12.3371			0	20.708	25.3559	14.2839			0	14.2908	12.1409	7.55817
sub 12	0	56.3553	17.7165	21.2598			0	12.3398	-1.63857	8.57279			0	47.8057	29.1012	6.84661			0	3.11887	6.48431	-12.332
AVG	0	37.0129	30.6626	9.79621			0	26.2537	11.1869	13.257		AVG	0	34.8833	27.1378	8.56372			0	14.0647	7.82444	-3.05586
SD	0	18.5011	18.3666	22.648			0	16.7818	35.103	22.2305		SD	0	11.3909	15.0927	15.8495			0	12.4264	10.5487	16.8339
	RMS max	% Baseline
	pre	Tlim	post	recovery			pre	Tlim	post	recovery		Stim	fatigue						control
sub 1	100	101.478	84.2365	122.562			100	71.5086	89.7554	111.223			RMS Max	% Baseline
sub 2	100	34.0502	56.3383	99.1227			100	78.0291	68.8257	85.7055			pre	Tlim	post	recovery			pre	Tlim	post	recovery
sub 3	100	51.6788	77.3723	94.8905			100	100.809	184.31	114.483			100	46.3208	59.6414	84.3994			100	90.6716	88.2826	106.036
sub 4	100	70.4081	89.3031	124.35			100	47.5136	55.5978	65.7013			100	70.949	92.5419	110.909			100	92.0554	96.9461	103.352
sub 5	100	78.4634	88.1356	108.051			100	73.5072	93.0136	115.13			100	67.7218	95.8505	95.3858			100	96.2688	111.971	110.307
sub 6	100	74.0309	29.6522	85.6522			100	84.9312	93.4884	100			100	64.1225	73.8934	98.5093			100	98.5637	99.8018	129.944
sub 7	100	64.2231	75.8784	95.4955			100	83.0532	94.8734	75.7384			100	76.893	93.252	106.272			100	75.382	90.7291	87.1628
sub 8	100	61.5448	62.967	75.5921			100	68.8087	78.2327	78.2047			100	74.4501	75.9992	86.7824			100	88.7883	92.5367	121.812
sub 9	100	54.3469	57.7608	74.3003			100	69.5923	81.6616	88.034			100	47.2687	63.6247	110.766			100	98.9408	96.4989	117.294
sub 10	100	46.1306	48.4474	42.4264			100	39.5668	38.6364	40.8623			100	74.8475	60.0051	72.7531			100	77.4598	99.4244	95.2878
sub 11	100	75.846	79.674	81.2627			100	79.9757	85.7238	87.6629			100	60.4251	67.6623	96.4223			100	60.9847	74.9864	91.2014
sub 12	100	43.6447	82.2835	78.7402			100	87.6602	101.639	91.4272			100	66.9157	46.3329	56.1664			100	69.518	73.5547	69.5005
													100	79.292	74.6441	85.7161			100	85.7092	87.8591	92.4418
AVG	100	62.9871	69.3374	90.2038			100	73.7463	88.8131	87.8477			100	52.1943	70.8988	93.1534			100	96.8811	93.5157	112.332
SD	0	18.5011	18.3666	22.648			0	16.7818	35.103	21.5386
												AVG	100	65.1167	72.8622	91.4363			100	85.9353	92.1756	103.056
% Max Voluntary activataion												SD	0	11.3909	15.0927	15.8495			0	12.4264	10.5487	16.8339
Fatigue		Pre	Tlim		No fatigue
	Day 1
	Subject 1	98.5386	90.5008			96.4217	91.5322
	Subject 2	89.6694	87.0599			82.4715	77.4598
	Subject 3	100	60.6465			98.6333	100
	Subject 4	99.0683	78.5385			96.1583	92.7294
	Subject 5	97.1455	84.7488			96.9863	95.0896
	Subject 6	99.9858	100			89.3855	100
	Subject 7	98.8683	60.6291			95.6857	100
	Subject 8	96.6387	88.4615			99.5461	68.7196
	Subject 9	87.8929	68.4446			96.134	91.3642
	Subject 10	96.8655	65.9539			94.9537	87.4434
	Subject 11	97.8846	95.8944			96.8174	98.3238
	Subject 12	99.0529	70.4352			97.6003	92.8995
	Day 2
	Subject 1	93.7158	51.1729			99.7522	70.8206
	Subject 2	86.1187	100			98.5862	100
	Subject 3	100	89.5217			97.9466	100
	Subject 4	100	99.2762			100	100
	Subject 5	96.7805	83.2812			96.0847	63.5394
	Subject 6	94.0565	51.339			99.4096	100
	Subject 7	91.1414	100			98.1132	94.1028
	Subject 8	95.6897	60.2111			92.9795	92.4341
	Subject 9	93.0493	81.5346			96.921	74.1573
	Subject 10	97.9615	94.9099			97.8499	87.4427
	Subject 11	96.8174	84.5187			97.3518	100
	Subject 12	97.8855	55.6737			98.775	98.4355
Contractile Properties
No Stim												Stim
	fatigue						control						fatigue						control
	PT												PT
	pre	Tlim	post	recovery			pre	Tlim	post	recovery			pre	Tlim	post	recovery			pre	Tlim	post	recovery
sub 1	0	35.1568	32.2232	23.0438			0	24.5136	34.5331	19.7471			0	63.2444	58.7269	55.0308			0	20.1983	23.0483	22.1809
sub 2	0	23.7931	8.53448	-2.75862			0	12.1166	7.82209	7.05522			0	-10.0563	22.2043	30.008			0	0	15.0816	9.41402
sub 3	0	19.5251	11.6974	17.6781			0	-1.5748	-1.5748	-11.0236			0	18.299	35.0515	31.9588			0	-10.6977	-4.18605	12.7907
sub 4	0	24.0291	58.0097	59.1019			0	7.78895	18.2161	8.79397			0	19.8667	37.8667	45.4667			0	18.0438	38.1113	32.715
sub 5	0	5.11911	29.2448	38.7228			0	11.0473	17.7905	23.8164			0	48.3763	61.9261	59.4625			0	-0.122995	2.09103	20.9102
sub 6	0	59.9208	62.1475	66.6007			0	44.5521	39.4673				0	90.5992	76.0773	73.997			0	9.57031	24.6094	24.4141
sub 7	0	-25.6702	3.77101	-7.31486			0	33.3807	24.858	31.9602			0	17.1799	11.1831	1.78282			0	-9.66666	-10.3333	2
sub 8	0	31.243	52.7436				0	6.37329	8.64947	40.0607			0	18.6963	26.2963	22.3457			0	-1.64609	-7.40741	17.9012
sub 9	0	24.3902	26.1006	24.1192			0	-20.6506	-10.7496	-4.38472			0	6.38021	21.3542	15.1042			0	-10.4387	-3.32829	-7.413
sub 10	0	34.2569	39.3386	38.5096			0	47.0953	51.3555	57.8621			0	36.5991	55.1802	44.2568			0	10.641	27.9487	28.0769
sub 11	0	80.8956	44.1006	43.8427			0	43.346	53.2319	48.0355			0	32.7071	46.0756	45.2035			0	45.0871	48.1481	46.0648
sub 12	0	3.42591	7.58313	17.1938			0	5.5692	9.009	19.4922			0	-7.16479	-1.53531	3.17298			0	7.85745	17.5413	16.8224
AVG	0	26.3405	31.2912	28.9763			0	17.7965	21.0507	21.9468		AVG	0	27.8939	37.5339	35.6491			0	6.56882	14.2771	18.8231
SD	0	26.9864	20.4678	23.1936			0	20.9468	20.2374	21.4206		SD	0	28.9013	22.8914	22.4037			0	16.0532	19.0035	14.0413
	fatigue						control						fatigue						control
	TTPT												TTPT
	pre	Tlim	post	recovery			pre	Tlim	post	recovery			pre	Tlim	post	recovery			pre	Tlim	post	recovery
sub 1	0	-9.14582	2.32812	1.97998			0	-7.58863	15.3901	10.1614			0	13.9188	15.0337	24.8083			0	5.61807	10.4116	7.76018
sub 2	0	15.0365	5.98278	4.52296			0	-5.84952	6.57956	-0.271095			0	0.610492	4.33706	12.8337			0	0	-6.22154	-3.303
sub 3	0	16.4132	24.4377	18.0606			0	-7.45566	-1.74275	4.47236			0	21.769	12.5015	5.90233			0	-12.124	-9.21126	-10.5166
sub 4	0	12.141	-4.76307	1.30151			0	-0.213872	10.8456	7.49725			0	8.31348	3.37617	7.38905			0	4.46087	2.78425	-6.6505
sub 5	0	-1.08609	6.03507	5.94497			0	-2.43956	3.68498	-1.67773			0	8.78357	5.84448	11.8048			0	-0.172293	4.53437	3.26422
sub 6	0	31.7582	19.2289	11.9477			0	-8.46675	-3.42029				0	15.0796	11.865	11.9674			0	-9.70923	-12.7929	-15.8973
sub 7	0	17.9433	8.63992	1.47196			0	-9.70547	-4.34354	-5.7471			0	15.8382	7.40304	-0.218709			0	-10.7637	-9.51334	-22.0151
sub 8	0	22.6753	23.2435				0	11.2643	15.1221	12.1634			0	-119.798	1.94191	5.46221			0	2.61428	3.75703	1.06186
sub 9	0	18.2153	11.8819	13.3453			0	-3.43307	2.09085	2.49436			0	27.5083	15.5996	-84.5074			0	15.2665	9.31137	8.16298
sub 10	0	10.0028	11.6718	12.7823			0	4.14185	17.3008	14.4393			0	3.1301	6.40089	9.25801			0	1.61864	8.9504	8.41175
sub 11	0	-3.36578	2.20091	8.02448			0	1.13482	4.70568	15.1318			0	-1.39749	4.67541	-0.98477			0	9.11766	15.9432	11.0394
sub 12	0	23.9085	19.3515	19.8712			0	-10.6188	-5.62532	-0.0604023			0	19.7991	9.75241	-1.62344			0	6.09776	1.70416	6.44281
AVG	0	12.8747	10.8532	9.02298			0	-3.2692	5.04899	5.32758		AVG	0	1.12965	8.22759	0.174289			0	1.00205	1.63812	-1.01993
SD	0	12.0534	9.1721	6.61584			0	6.47297	8.11958	7.03422		SD	0	39.0677	4.62195	27.6545			0	8.30879	9.14652	10.7171
	fatigue						control						fatigue						control
	1/2 RT												1/2 RT
	pre	Tlim	post	recovery			pre	Tlim	post	recovery			pre	Tlim	post	recovery			pre	Tlim	post	recovery
sub 1	0	-15.3091	-7.38513	-9.81621			0	2.22222	0.0759735	3.2517			0	0.413618	-0.779515	4.23163			0	-4.80751	-2.45311	6.49062
sub 2	0	0.0666109	0.589291	8.3013			0	-5.84851	0.0925637	-5.51929			0	-12.6423	-5.30207	5.77637			0	0	-1.28411	-1.92617
sub 3	0	4.65816	8.4359	7.4881			0	-6.64441	0.105613	-21.7362			0	14.5019	-3.62546	-17.4422			0	-1.23348	5.58002	-13.2746
sub 4	0	-11.4453	-17.6408	-21.4665			0	3.11827	0.0867275	6.55914			0	-5.13734	-2.69583	-0.162772			0	0.720244	4.61614	1.50597
sub 5	0	-2.58502	10.2376	7.69858			0	9.15959	0.0801256	4.21946			0	-3.44948	-10.3253	-0.463016			0	-0.462638	0.658363	1.42349
sub 6	0	-9.76962	0.916947	-11.9977			0	-2.08885	0.0873538				0	2.57761	-12.2516	-4.63576			0	-8.72054	-17.6431	-14.9495
sub 7	0	-4.58716	-18.816	-18.0791			0	-14.6699	0.0967402	-24.9079			0	4.94094	-0.15748	11.3255			0	-5.08576	-8.91126	-10.8277
sub 8	0	-7.05036	-0.431659				0	9.26993	0.0917845	0.610956			0	-5.58967	-11.6361	-12.2658			0	3.23002	-6.03589	-2.70799
sub 9	0	0.52462	-6.24361	-3.43415			0	2.64631	0.102035	-2.38168			0	14.527	9.2471	3.96184			0	6.71136	-2.26355	-2.63841
sub 10	0	-3.54032	5.18291	-0.382343			0	-2.24194	0.0768432	8.3966			0	4.51745	3.02361	3.93224			0	3.98342	7.78263	14.3449
sub 11	0	-0.420288	-4.75054	1.90931			0	-3.69107	0.0869693	0.517384			0	-13.0022	-46.6725	-11.186			0	-3.13005	-1.30789	0.316252
sub 12	0	31.1093	10.1057	20.5666			0	11.1973	0.120922	15.2942			0	-9.06611	-14.8575	-18.0109			0	-3.2445	-5.14101	0.9635
AVG	0	-1.52904	-1.64995	-1.74656			0	0.202407	0.091971	-1.42688		AVG	0	-0.61738	-8.00273	-2.91158			0	-1.00329	-2.20023	-1.7733
SD	0	11.7267	9.79331	12.7171			0	7.5856	0.0129601	12.1781		SD	0	9.28838	14.0339	9.69959			0	4.3366	6.89801	8.25964
Cortical Measures
MEP/M-wave
	fatigue			control
	TS Norm
	pre	Tlim		pre	Tlim
sub 1	0.0538667	0.00430666		0.0675052	0.043907
sub 2	0.0774509	0.0348702		0.0797951	0.00874636
sub 3	0.0325989	0.0148396		0.0647668	0.0564414
sub 4	0.0331975	0.000494278		0.0628777	0.0606024
sub 5	0.0503202	0.000646074		0.0882653	0.0817007
sub 6	0.0564516	0.00464607		0.0553806	0.0246471
sub 7	0.0713693	0.0103241		0.0483487	0.0294823
sub 8	0.0500445	0.00281599		0.0591584	0.00868821
sub 9	0.0275804	0.0166353		0.0290747	0.0588468
sub 10	0.0595209	0.00677131		0.0714133	0.0319254
sub 11	0.0964339	0.0105542		0.0649951	0.00482766
sub 12	0.0507082	0.0521498		0.0430476	0.00222097
AVG	0.0549619	0.0132545		0.0612191	0.0343364
SD	0.0197862	0.0154827		0.016003	0.0260286
	fatigue			control
	TS Norm
	pre	Tlim		pre	Tlim
	0.0429535	0.00824557		0.0258467	0.00741976
	0.0293462	0.0405344		0.080773	0.0298871
	0.0248441	0.00389765		0.0771318	0.020474
	0.0669516	0.007558		0.0734484	0.0534397
	0.0546032	0.00366326		0.0234917	0.110133
	0.0640478	0.0405344		0.0319011	0.0120107
	0.0288889	0.0343208		0.0533808	0.0367133
	0.0429009	0.0405344		0.0470967	0.0529433
	0.064679	0.010727		0.0371094	0.0131305
	0.0795791	0.0077279		0.069097	0.0255102
	0.110308	0.0176584		0.0384553	0.0649195
	0.079322	0.0122496		0.0484365	0.0728676
AVG	0.0573687	0.018971		0.050514	0.0416207
SD	0.0253102	0.0153109		0.020293	0.0304625
	fatigue			control
	CCS
	pre	Tlim		pre	Tlim
sub 1	1.04	0.329787		0.685	1.26724
sub 2	2.45544	1.04446		1.02905	0.270844
sub 3	0.4905	0.776286		1.58	1.99432
sub 4	0.891418	0.468445		0.223378	0.631571
sub 5	0.575	1.34984		1.035	0.790405
sub 6	0.65	0.239563		0.56	0.242615
sub 7	0.795	2.11868		1.185	1.60751
sub 8	1.13625	0.227356		1.21391	0.457764
sub 9	0.915	1.77689		0.415	0.907785
sub 10	0.112839	0.431061		1.15135	0.907785
sub 11	1.09005	1.34984		2.04451	2.69928
sub 12	0.89	0.585065		2.98	0.0643921
AVG	0.920125	0.89144		1.17518	0.986793
SD	0.563507	0.633405		0.758148	0.785435
	fatigue			control
	CCS
	pre	Tlim		pre	Tlim
	0.914	0.426187		1.325	0.131989
	0.762685	0.80875		0.387802	0.614166
	0.62	1.81296		0.74	3.15857
	0.76416	0.547791		0.919113	2.12784
	1.25	0.0852966		0.655	2.00195
	1.095	1.0231		1.625	1.72119
	0.445	0.543976		1.365	2.33612
	0.825924	1.31989		1.455	0.20752
	1.015	1.92184		1.1	1.6449
	1.0305	0.643158		1.41396	0.0679016
	0.979232	0.376892		0.890808	3.08762
	0.984	0.19516		0.73	0.358582
	0.890459	0.80875		1.05056	1.45486
	0.219801	0.599469		0.386119	1.14187
	fatigue			control
	SICI
	pre	Tlim		pre	Tlim
sub 1	0.678218	1.57801		0.4846	0.524845
sub 2	0.271337	1.54921		0.33362	0.122403
sub 3	0.863579	0.283429		0.432	1.21014
sub 4	0.623924	2.81492		0.127009	0.14535
sub 5	0.586364	1.17045		0.378613	0.183612
sub 6	0.820408	1.90566		0.791469	1.00752
sub 7	0.209302	1.51129		0.185792	0.191919
sub 8	0.497272	1.65553		0.334555	1.94632
sub 9	0.343558	0.229104		0.764706	0.939227
sub 10	0.29328	0.392512		0.253307	0.194768
sub 11	0.567441	0.248984		0.701822	2.20964
sub 12	0.648045	0.139338		0.207965	0.935115
AVG	0.533561	1.1232		0.416288	0.800905
SD	0.214558	0.856498		0.227697	0.71538
	fatigue			control
	SICI
	pre	Tlim		pre	Tlim
sub 1	0.742201	0.136072		1.2069	2.60329
sub 2	0.212739	1.06443		0.0557298	2.39386
sub 3	0.493497	1.98889		1.07538	1.60221
sub 4	0.321304	1.03704		0.735871	0.145021
sub 5	0.436047	1.06443		0.212336	0.0263327
sub 6	0.560976	0.165202		0.878084	0.458213
sub 7	0.18285	0.127155		0.22	0.848614
sub 8	0.572255	0.0305458		0.259373	0.996057
sub 9	0.463415	0.694805		0.698565	3.46741
sub 10	0.142714	0.925926		0.612839	0.349425
sub 11	0.701822	0.551422		0.365038	0.654368
sub 12	0.457265	0.139951		0.672495	1.26588
	0.44059	0.660488		0.582717	1.23422
	0.194461	0.586891		0.364791	1.08354
	fatigue			control
	ICF
	pre	Tlim		pre	Tlim
sub 1	0.288614	1.80851		0.993789	1.16074
sub 2	1.88	3.15397		2.41211	4.34487
sub 3	1.37672	1.70257		1.376	0.0487805
sub 4	1.00976	3.61878		0.919623	1.06159
sub 5	1.81364	4.72159		1.04046	1.56708
sub 6	1.05714	2.4717		1.27962	0.151709
sub 7	0.600775	9.36961		0.729508	1.67964
sub 8	1.76809	2.72647		1.08975	0.65285
sub 9	0.472393	0.545317		0.776471	0.759085
sub 10	2.24848	2.9372		1.90329	10.9845
sub 11	1.90789	0.586721		1.59351	2.08527
sub 12	1.67039	0.117783		1.03097	1.29157
AVG	1.34116	2.81335		1.26209	2.14897
SD	0.64323	2.47059		0.49523	2.99871
	fatigue			control
	ICF
	pre	Tlim		pre	Tlim
	0.47616	1.28498		1.17241	3.23016
	1.05242	2.06297		1.3417	2.40721
	2.63514	1.08889		1.50754	1.67403
	0.96118	2.73148		1.07575	0.158182
	1.33721	1.32492		1.57533	0.402697
	1.89431	2.28061		2.01742	0.737752
	0.74401	0.102371		0.833333	0.381663
	2.11869	1.16675		1.42137	1.23509
	0.487805	0.177489		0.669856	1.24767
	0.601512	5.2037		1.23187	4.33103
	1.59351	2.06297		1.40861	2.81118
	1.36325	0.362083		1.63416	0.765294
	1.2721	1.6541		1.32411	1.61516
	0.687533	1.39956		0.363391	1.31188
	fatigue			control
	IHI
	pre	Tlim		pre	Tlim
sub 1	0.311881	0.453901		1.70807	0.654023
sub 2	0.205424	2.18095		0.285468	2.46624
sub 3	0.657071	0.874286		0.4	0.237127
sub 4	0.71595	0.549724		0.475751	0.727483
sub 5	0.131818	0.184659		0.0549133	0.0329238
sub 6	0.763265	0.867925		0.791469	0.587607
sub 7	0.0503876	1.05792		0.117486	0.104239
sub 8	0.49788	0.995907		0.273253	5.70466
sub 9	0.650307	0.815206		1.58824	0.30821
sub 10	0.92982	0.413043		1.01512	1.41615
sub 11	0.0910455	0.0514905		0.271256	1.2093
sub 12	0.357542	0.0615858		0.343363	0.163855
AVG	0.446866	0.708884		0.610366	1.13432
SD	0.295649	0.583017		0.554087	1.59959
	fatigue			control
	IHI
	pre	Tlim		pre	Tlim
	0.679247	0.219512		0.732759	1.41084
	0.176781	0.676271		0.916112	1.07477
	0.866795	0.127778		0.383417	0.964088
	0.637102	1.45833		0.589925	0.567668
	0.0465116	0.375394		0.111223	0.0154143
	0.760163	1.29233		0.907112	0.51585
	0.208071	0.0862069		0.0333333	0.238806
	0.551173	0.886079		0.452486	1.45983
	0.829268	0.880952		0.803828	1.15829
	0.279043	1.49383		0.440275	0.572414
	0.271256	0.50547		0.156866	0.223549
	0.529915	0.1131		0.316073	0.432941
	0.486277	0.676271		0.486951	0.719538
	0.279498	0.5257		0.306198	0.481065
